# Supplementary material for: Impact of Neuroendocrine Neoplasm-Specific Systemic Treatments on Somatostatin Receptors Expression and Function in Neuroendocrine Tumor Cells
Source: Cancers (Basel). 2026 Apr 25;18(9):1368. doi: 10.3390/cancers18091368 (PMC13163034; doi:10.3390/cancers18091368)
Supplement: Supplementary file 1 [file cancers-18-01368-s001.zip]

Archive with 1 entries (1 files):
- cancers-4239327-supplementary.pdf
